# Supplementary material for: The impact of diagnostic microbiology on de-escalation of antimicrobial therapy in hospitalised adults
Source: BMC Infect Dis. 2020 Feb 3;20:102. doi: 10.1186/s12879-020-4823-4 (PMC6998081; doi:10.1186/s12879-020-4823-4)
Supplement: Supplementary file 2 — Additional file 2. Questionnaire used for reviews of Prescription Episodes. [file 12879_2020_4823_MOESM2_ESM.xlsx]

## Sheet: SuppTable1
Supp Table 1. Prescription counts by route of administration
Route	Counts	Proportion (%)
Intravenous	245	0.641361
Oral	137	0.358639
Total	382

## Sheet: SuppTable2
Supp Table 2. Prescription counts by ward type
Ward type	Counts	Proportion (%)
Not recorded	17	0.0445026
Acute	23	0.0602094
Obs&Gynae	8	0.0209424
HDU/ ICU	27	0.0706806
Medicine	230	0.602094
Surgery	77	0.201571
Total	382

## Sheet: SuppTable3
Supp Table 3. Prescription counts by antimicrobial
Antimicrobial	Counts	Proportion (%)
Co-amoxiclav	68	0.17801
Tazocin	58	0.151832
Amoxicillin	40	0.104712
Flucloxacillin	29	0.0759162
Metronidazole	29	0.0759162
Doxycycline	27	0.0706806
Gentamicin	17	0.0445026
Nitrofurantoin	16	0.0418848
Trimethoprim	14	0.0366492
Teicoplanin	13	0.0340314
Levofloxacin	12	0.0314136
Meropenem	9	0.0235602
Ciprofloxacin	8	0.0209424
Ceftriaxone	7	0.0183246
Clindamycin	7	0.0183246
Vancomycin	6	0.0157068
Clarithromycin	5	0.013089
Benzylpenicillin	4	0.0104712
Fluconazole	3	0.0078534
Linezolid	3	0.0078534
Cefuroxime	2	0.0052356
Phenoxymethylpenicillin	2	0.0052356
Aciclovir	1	0.0026178
Ambisome	1	0.0026178
Itraconazole	1	0.0026178
Total	382

## Sheet: SuppTable4
Supp Table 4. Prescription counts by indication
Indication type	Counts	Proportion of total (%)
Respiratory	134	0.350785
Urinary	51	0.133508
Sepsis unknown source	51	0.133508
Skin and soft tissue	44	0.115183
Other	34	0.0890052
Abdominal	27	0.0706806
Not documented	41	0.10733
Total	382
"Other" includes CNS infections such as ventriculitis and meningitis, infectious endocarditis, osteomyelitis, septic arthritis, and ENT such as tonsilitis

## Sheet: SuppTable5
Supp Table 5. Prescription counts with indication and duration documented and compliance with guidelines
Total prescriptions:	382
	Counts	Proportion of documented (%)
Indication documented
No	32	0.0837696
Yes	350	0.91623
Total	382
Not documented	0
Indication followed guidelines
No	68	0.181818
Yes	306	0.818182
Total	374
Not documented	8
Duration documented
No	75	0.198413
Yes	303	0.801587
Total	378
Not documented	4
Duration followed guidelines
No	47	0.188755
Yes	202	0.811245
Total	249
Not documented	133

## Sheet: SuppTable6
Supp Table 6. Prescription counts by 72-hour review outcome decision (documented)
Outcome	Counts	Proportion of total (%)
Continue	141	0.36911
Stop	76	0.198953
IV to oral switch	47	0.123037
Change	25	0.065445
OPAT	1	0.0026178
Not documented	92	0.240838
Total	382
Total documented	290

## Sheet: SuppTable7
Supp Table 7. Antibiotic escalation vs de-escalation*
	Total**	Acknowledged	Micro/ID teams involved	Antimicrobials changed	Antimicrobials de-escalated	Antimicrobials escalated	Antimicrobial change unclassified/ neutral	De-escalated (%)	Escalated (%)
Blood	16	16	16	15	6	7	2	0.4	0.466667
Urine	9	5	2	1	1	0		1	0
Sputum	7	5	4	2	0	2		0	1
CSF	3	3	3	3	0	3		0	1
Total	35	29	25	21	7	12		0.333333	0.571429
* "Escalation" defined as adding agents (without subtracting), switching to agents considered "broader-sepctrum", and increasing duration of therapy
** Total prescription episodes is 33, but in two prescription episodes there was >1 positive result for the same illness and indication (positibe blood + urine, and positive sputum + CSF)

## Sheet: SuppTable8
Supp Table 8. Breakdown of antibiotic escalation vs de-escalation types following positive diagnostic microbiology
21 antimicrobial changes following positive microbiology: 12 "escalated", 7 "de-escalated", and 2 undetermined
Escalated:
"Broader" agent switch	10
Longer course duration	2
PO to IV switch	0
Total escalated	12
De-escalated:
"Narrower" agent switch	7
Shorter course duration	0
IV to PO switch	0
Total de-escalated	7
Note total prescription episodes de-escalated was 6, rather than 7, because two microbiology sample types were from the same patient from the same illness (positive blood and urine cultures)
